# Supplementary material for: Histone Deacetylase Activity Modulates Alternative Splicing
Source: PLoS One. 2011 Feb 2;6(2):e16727. doi: 10.1371/journal.pone.0016727 (PMC3032741; doi:10.1371/journal.pone.0016727)
Supplement: Table S1 — Alternative spliced genes decreased expression. (XLS) [file pone.0016727.s003.xls]

## Sheet: Sheet1
Supplementary table
Alternative spliced genes decreased expression
Gene assignment	Gene Symbol	RefSeq	p value alt-splicing	Fold-Change(NaB vs. NT)
laminin, alpha 1	LAMA1	NM_005559	8.68627e-14	-1.69568
aryl-hydrocarbon receptor repressor	AHRR	NM_020731	3.18927e-11	-1.28159
solute carrier family 6 neurotransmitter transporter	SLC6A9	NM_201649	9.51665e-11	-2.67902
PHD finger protein 15	PHF15	NM_015288	1.27365e-10	-3.74588
sorbin and SH3 domain containing 2	SORBS2	NM_021069	3.62788e-10	-3.29731
dihydrouridine synthase 3-like	DUS3L	NM_020175	7.03065e-10	-2.92906
forkhead box M1	FOXM1	NM_202002	7.85462e-09	-3.08501
potassium channel tetramerisation domain containing 15	KCTD15	NM_024076	1.13384e-08	-3.50744
ATP synthase, H+ transporting, mitochondrial F0 complex	ATP5J	NM_001003703	2.33242e-08	-2.34984
adipocyte-specific adhesion molecule	ASAM	NM_024769	4.10436e-08	-2.86675
spectrin, beta, non-erythrocytic 2	SPTBN2	NM_006946	6.02471e-08	-2.04821
C1q and tumor necrosis factor related protein 6	C1QTNF6	NM_031910	1.08476e-07	-2.52679
protein tyrosine phosphatase, receptor type, R	PTPRR	NM_002849	4.95041e-07	-2.87249
interleukin 27 receptor, alpha	IL27RA	NM_004843	1.04576e-06	-3.45083
coiled-coil domain containing 97	CCDC97	NM_052848	2.91763e-06	-1.91835
replication initiator 1	REPIN1	NM_013400	3.72477e-06	-2.11475
histone cluster 1, H2ac	HIST1H2AC	NM_003512	3.86493e-06	-1.47406
phosphodiesterase 1A, calmodulin-dependent	PDE1A	NM_005019	4.85398e-06	-2.53505
nicotinamide N-methyltransferase	NNMT	NM_006169	5.38748e-06	-3.27776
nuclear receptor coactivator 2	NCOA2	NM_006540	6.73841e-06	-2.97186
v-raf murine sarcoma 3611 viral oncogene homolog	ARAF	NM_001654	8.12307e-06	-1.99886
AKT1 substrate 1 (proline-rich)	AKT1S1	NM_032375	9.04523e-06	-2.26619
low density lipoprotein receptor-related protein 8	LRP8	NM_004631	9.7311e-06	-2.04053
LanC lantibiotic synthetase component C-like 2	LANCL2	NM_018697	1.18218e-05	-3.45531
phosphodiesterase 4B, cAMP-specific	PDE4B	NM_002600	2.10461e-05	-1.82125
family with sequence similarity 83, member H	FAM83H	NM_198488	2.11662e-05	-2.22903
apoptosis, caspase activation inhibitor	AVEN	NM_020371	2.14213e-05	-2.56224
histone deacetylase 7	HDAC7	NM_015401	2.83865e-05	-2.74032
PHD finger protein 19	PHF19	NM_015651	3.35042e-05	-2.91161
gamma-aminobutyric acid (GABA) A receptor, alpha 1	GABRA1	NM_001127644	3.98765e-05	-3.19599
CCCTC-binding factor (zinc finger protein)	CTCF	NM_006565	4.05369e-05	-1.82974
cytoskeleton-associated protein 4	CKAP4	NM_006825	4.50044e-05	-1.91553
sema domain, immunoglobulin domain (Ig)	SEMA4C	NM_017789	5.03206e-05	-1.66954
PR domain containing 11	PRDM11	NM_020229	5.31296e-05	-1.74516
TRM1 tRNA methyltransferase 1 homolog	TRMT1	NM_001136035	5.62566e-05	-2.40902
transcription factor AP-4	TFAP4	NM_003223	6.19867e-05	-3.07322
proteasome (prosome, macropain) subunit, beta type	PSMB2	NM_002794	8.70407e-05	-1.42939
methylphosphate capping enzyme	MEPCE	NM_019606	9.10801e-05	-2.52981
minichromosome maintenance complex component 7	MCM7	NM_005916	9.25666e-05	-1.66892
solute carrier family 19 (folate transporter)	SLC19A1	NM_194255	9.25671e-05	-1.82681
histone cluster 1, H3h	HIST1H3H	NM_003536	0.000106343	-1.69359
polypyrimidine tract binding protein 1	PTBP1	NM_002819	0.000106946	-1.37071
solute carrier family 16, member 6	SLC16A6	NM_004694	0.000121445	-2.53271
serpin peptidase inhibitor, clade H	SERPINH1	NM_001235	0.000166339	-3.70433
Alternative spliced genes increased expression
Gene assignment	Gene Symbol	RefSeq	p value alt-splicing	Fold-Change(NaB vs. NT)
calcium channel, voltage-dependent, T type, alpha 1G subunit	CACNA1G	NM_018896	0	3.83419
ATPase, class I, type 8B, member 3	ATP8B3	NM_138813	0	1.63656
fibronectin 1	FN1	NM_212482	1.32111e-28	4.9015
actin binding LIM protein 1	ABLIM1	NM_002313	2.38255e-25	1.66126
low density lipoprotein-related protein 1	LRP1	NM_002332	1.08985e-23	2.01805
hexokinase 1	HK1	NM_033500	8.25027e-21	7.05987
solute carrier family 17 (sodium-dependent inorganic phosphate cotransporter), member 7	SLC17A7	NM_020309	4.02544e-20	4.21513
sorbin and SH3 domain containing 1	SORBS1	NM_001034954	1.92109e-18	3.59106
RAB11 family interacting protein 4 (class II)	RAB11FIP4	NM_032932	1.19002e-17	1.91518
gelsolin (amyloidosis, Finnish type)	GSN	NM_001127663	9.17272e-17	3.69633
kringle containing transmembrane protein 1	KREMEN1	NM_001039570	1.682e-15	3.69565
ankyrin 3, node of Ranvier (ankyrin G)	ANK3	NM_020987	1.84304e-15	1.31441
GRINL1A complex locus	GCOM1	NM_001018090	2.04931e-15	2.63158
enolase 2 (gamma, neuronal)	ENO2	NM_001975	2.27496e-15	3.90406
peptidyl arginine deiminase, type III	PADI3	NM_016233	4.23975e-15	6.00719
DENN/MADD domain containing 2C	DENND2C	NM_198459	4.90355e-15	2.03838
glycerophosphodiester phosphodiesterase domain containing domain containing 5	GDPD5	NM_030792	8.17041e-15	1.87947
calpain	CAPN5	NM_004055	1.31847e-14	2.6842
transglutaminase 2	TGM2	NM_004613	1.87488e-14	4.53361
ankyrin repeat domain 1 (cardiac muscle)	ANKRD1	NM_014391	2.54866e-14	15.2369
phosphate cytidylyltransferase 1, choline, beta	PCYT1B	NM_004845	2.86757e-14	3.22599
tight junction protein 3 (zona occludens 3)	TJP3	NM_014428	3.24119e-14	2.41659
carboxypeptidase A4	CPA4	NM_016352	6.33744e-14	4.31945
phospholipid transfer protein	PLTP	NM_006227	7.50235e-14	2.3416
dispatched homolog 2 (Drosophila)	DISP2	NM_033510	8.98811e-14	3.48927
ubiquitin specific peptidase 2	USP2	NM_004205	3.26629e-13	2.46672
protein phosphatase 1J (PP2C domain containing)	PPM1J	NM_005167	4.35546e-13	2.64876
regulatory factor X, 2 (influences HLA class II expression)	RFX2	NM_000635	7.40795e-13	1.7602
ras homolog gene family, member U	RHOU	NM_021205	1.16846e-12	2.66669
ATPase, H+ transporting, lysosomal 56/58kDa, V1 subunit	ATP6V1B2	NM_001693	1.26639e-12	1.68074
furry homolog (Drosophila)	FRY	NM_023037	1.98142e-12	2.36254
Rho GTPase activating protein 28	ARHGAP28	NM_001010000	5.04858e-12	4.5474
neurobeachin	NBEA	NM_015678	5.1362e-12	2.41002
RAP1 GTPase activating protein	RAP1GAP	NM_002885	6.48775e-12	2.24282
sema domain, immunoglobulin domain (Ig), short basic domain, secreted, (semaphorin) 3C	SEMA3C	NM_006379	1.27039e-11	2.60428
intraflagellar transport 80 homolog (Chlamydomonas)	IFT80	NM_020800	1.70099e-11	2.62353
inositol polyphosphate-5-phosphatase K	INPP5K	NM_001135642	1.74674e-11	1.96564
microtubule associated monoxygenase	MICAL2	NM_014632	1.90927e-11	2.3732
microtubule-associated protein 1A	MAP1A	NM_002373	2.07561e-11	3.72109
G protein-coupled receptor, family C, group 5, member B	GPRC5B	NM_016235	2.71851e-11	8.45924
SLIT-ROBO Rho GTPase activating protein 3	SRGAP3	NM_014850	3.44089e-11	2.47378
acyl-CoA synthetase short-chain family member 2	ACSS2	NM_018677	3.72985e-11	1.74274
v-erb-b2 erythroblastic leukemia viral oncogene homolog 3 (avian)	ERBB3	NM_001982	3.77489e-11	5.47148
cadherin 15, type 1, M-cadherin (myotubule)	CDH15	NM_004933	3.81806e-11	3.07553
hippocalcin like 4	HPCAL4	NM_016257	5.32767e-11	4.45324
sulfatase 1	SULF1	NM_001128205	8.95137e-11	2.53793
ecotropic viral integration site 5-like	EVI5L	NM_145245	1.12676e-10	2.60308
FCH domain only 1	FCHO1	NM_015122	1.17582e-10	1.63395
coronin, actin binding protein, 1A	CORO1A	NM_007074	1.18592e-10	5.96826
diacylglycerol O-acyltransferase homolog 2 (mouse)	DGAT2	NM_032564	1.54585e-10	2.3886
yippee-like 3 (Drosophila)	YPEL3	NM_031477	2.03001e-10	2.40641
cytokine receptor-like factor 1	CRLF1	NM_004750	3.11145e-10	1.73643
clusterin	CLU	NM_001831	3.11337e-10	2.10822
olfactomedin 1	OLFM1	NM_014279	3.27703e-10	2.35624
ATP-binding cassette, sub-family A (ABC1), member 3	ABCA3	NM_001089	4.13394e-10	1.90114
beta-site APP-cleaving enzyme 1	BACE1	NM_012104	6.17704e-10	1.99224
cysteine-rich secretory protein LCCL domain containing 2	CRISPLD2	NM_031476	7.15004e-10	2.129
solute carrier family 7 (cationic amino acid transporter)	SLC7A8	NM_012244	7.6055e-10	1.96095
WD repeat domain, phosphoinositide interacting 1	WIPI1	NM_017983	7.70855e-10	2.44543
DSN1, MIND kinetochore complex component, homolog (S. cerevisiae)	DSN1	NM_024918	8.58493e-10	2.28225
chimerin (chimaerin) 1	CHN1	NM_001822	8.99313e-10	2.44685
CAP-GLY domain containing linker protein 2	CLIP2	NM_003388	1.17799e-09	2.95169
cell adhesion molecule 4	CADM4	NM_145296	2.02269e-09	2.27936
beta-carotene oxygenase 2	BCO2	NM_031938	2.04296e-09	5.10527
milk fat globule-EGF factor 8 protein	MFGE8	NM_005928	2.06172e-09	2.20675
WD repeat domain 31	WDR31	NM_001012361	2.3346e-09	2.63259
transmembrane protein 49	TMEM49	NM_030938	3.12609e-09	1.6771
protein phosphatase 2, regulatory subunit B', beta isoform	PPP2R5B	NM_006244	3.61596e-09	1.79366
silver homolog (mouse)	SILV	NM_006928	3.84998e-09	9.37342
reticulon 2	RTN2	NM_005619	5.00947e-09	2.96415
zinc finger, FYVE domain containing 19	ZFYVE19	NM_001077268	6.27605e-09	1.22024
guanine nucleotide binding protein (G protein), gamma 7	GNG7	NM_052847	6.7225e-09	3.59193
interleukin 10 receptor, beta	IL10RB	NM_000628	7.94315e-09	1.8828
G protein-coupled receptor 155	GPR155	NM_001033045	8.43231e-09	2.46503
F11 receptor	F11R	NM_016946	9.59701e-09	1.93181
neurocalcin delta	NCALD	NM_001040624	9.8119e-09	2.2696
frizzled homolog 4 (Drosophila)	FZD4	NM_012193	9.85601e-09	1.58227
glutathione S-transferase mu 2 (muscle)	GSTM2	NM_000848	9.85991e-09	6.24823
ATPase, class I, type 8B, member 2	ATP8B2	NM_020452	1.06309e-08	2.8335
RALBP1 associated Eps domain containing 2	REPS2	NM_004726	1.0725e-08	2.77028
tropomyosin 1 (alpha)	TPM1	NM_000366	1.33079e-08	2.21034
pecanex-like 2 (Drosophila)	PCNXL2	NM_014801	1.44237e-08	2.12034
KIAA0427	KIAA0427	BC042146	1.57348e-08	1.97998
bone morphogenetic protein 4	BMP4	NM_001202	1.67407e-08	2.17433
kinesin light chain 3	KLC3	NM_177417	1.70443e-08	1.81405
regulator of G-protein signaling 9	RGS9	NM_003835	1.70581e-08	1.84975
armadillo repeat containing 9	ARMC9	NM_025139	1.74432e-08	2.61837
ethylmalonic encephalopathy 1	ETHE1	NM_014297	1.83697e-08	1.7351
erythrocyte membrane protein band 4.1 like 5	EPB41L5	NM_020909	1.84803e-08	2.44373
complement component 1, q subcomponent-like 1	C1QL1	NM_006688	2.05075e-08	2.20894
transmembrane protein 38A	TMEM38A	NM_024074	2.20306e-08	3.59959
LAG1 homolog, ceramide synthase 4	LASS4	NM_024552	2.33891e-08	1.77796
limb region 1 homolog (mouse)-like	LMBR1L	NM_018113	2.69704e-08	1.94344
KIAA0513	KIAA0513	NM_014732	2.91385e-08	2.11742
tubulin tyrosine ligase-like family, member 1	TTLL1	NM_001008572	3.01407e-08	2.70285
pleckstrin homology domain containing, family H (with MyTH4 domain) member 2	PLEKHH2	NM_172069	3.03656e-08	2.38788
egl nine homolog 3 (C. elegans)	EGLN3	NM_022073	3.39673e-08	1.86192
sialidase 1 (lysosomal sialidase)	NEU1	NM_000434	3.95332e-08	2.42304
OTU domain, ubiquitin aldehyde binding 2	OTUB2	NM_023112	4.76972e-08	2.36506
transient receptor potential cation channel, subfamily M, member 4	TRPM4	NM_017636	5.24465e-08	1.31503
matrix metallopeptidase 19	MMP19	NM_002429	5.48396e-08	2.38079
tyrosine kinase 2	TYK2	NM_003331	5.53138e-08	1.56856
interleukin 17 receptor D	IL17RD	NM_017563	6.26565e-08	2.39565
heat shock 70kDa protein 2	HSPA2	NM_021979	6.47972e-08	8.99733
platelet/endothelial cell adhesion molecule	PECAM1	NM_000442	6.64271e-08	1.96007
chromosome 16 open reading frame 57	C16orf57	NM_024598	6.83369e-08	1.64629
cytochrome P450, family 2, subfamily S, polypeptide 1	CYP2S1	NM_030622	7.42896e-08	1.52148
phosphatase, orphan 1	PHOSPHO1	NM_178500	7.47878e-08	4.93284
StAR-related lipid transfer (START) domain containing 5	STARD5	NM_181900	7.94452e-08	4.44161
serpin peptidase inhibitor, clade E (nexin, plasminogen activator inhibitor type 1), member 1	SERPINE1	NM_000602	8.98031e-08	3.73563
synaptotagmin-like 2	SYTL2	NM_206927	9.42486e-08	1.49566
alpha-2-macroglobulin	A2M	NM_000014	9.6656e-08	1.84244
guanine nucleotide binding protein (G protein), alpha z polypeptide	GNAZ	NM_002073	1.02725e-07	2.26294
solute carrier family 2 (facilitated glucose transporter)	SLC2A4	NM_001042	1.02827e-07	5.02557
secretory carrier membrane protein 5	SCAMP5	NM_138967	1.07886e-07	6.08534
neurexin 3	NRXN3	NM_004796	1.09903e-07	1.32971
abhydrolase domain containing 8	ABHD8	NM_024527	1.46991e-07	2.04755
golgi-specific brefeldin A resistant guanine nucleotide exchange factor 1	GBF1	NM_004193	1.50867e-07	1.68808
zinc finger, MIZ-type containing 2	ZMIZ2	NM_031449	1.50895e-07	2.15943
placenta-specific 1	PLAC1	NM_021796	1.60501e-07	5.90406
ethanolamine kinase 2	ETNK2	NM_018208	1.62379e-07	4.90219
sushi domain containing 2	SUSD2	NM_019601	1.64456e-07	1.92805
phospholipase D family, member 3	PLD3	NM_012268	1.7191e-07	1.57381
arginase, type II	ARG2	NM_001172	1.89582e-07	3.38889
polymerase (DNA directed) nu	POLN	NM_181808	1.99004e-07	2.49592
tubulin tyrosine ligase-like family, member 7	TTLL7	NM_024686	2.04093e-07	3.16178
serine carboxypeptidase 1	SCPEP1	NM_021626	2.13826e-07	2.09527
RAB, member RAS oncogene family-like 5	RABL5	NM_001130821	2.1915e-07	2.26649
microtubule-associated protein, RP/EB family, member 2	MAPRE2	NM_014268	2.24571e-07	1.89569
dehydrogenase/reductase (SDR family) member 1	DHRS1	NM_138452	2.45418e-07	1.49994
zinc finger protein 488	ZNF488	NM_153034	2.49335e-07	2.29643
sterol regulatory element binding transcription factor	SREBF1	NM_001005291	2.61645e-07	1.35959
TMEM189-UBE2V1 readthrough transcript	TMEM189-UBE2V1	NM_199203	2.63141e-07	1.94055
heparanase	HPSE	NM_001098540	2.63372e-07	2.55308
carboxypeptidase M	CPM	NM_001874	2.70051e-07	2.73505
glycerophosphodiester phosphodiesterase domain containing 1	GDPD1	NM_182569	2.74649e-07	2.70045
ST6 beta-galactosamide alpha-2,6-sialyltranferase 1	ST6GAL1	NM_173216	3.38456e-07	4.01039
tweety homolog 2 (Drosophila)	TTYH2	NM_032646	3.61904e-07	2.6812
tumor protein p53 inducible protein 11	TP53I11	NM_001076787	3.7496e-07	2.1401
solute carrier family 7 (cationic amino acid transporter, y+ system), member 7	SLC7A7	NM_003982	3.86869e-07	2.0619
ral guanine nucleotide dissociation stimulator-like 1	RGL1	NM_015149	3.95529e-07	3.64227
hyaluronan binding protein 4	HABP4	NM_014282	4.05325e-07	1.82218
G protein-coupled receptor 56	GPR56	NM_201524	5.33293e-07	1.94602
dopey family member 2	DOPEY2	NM_005128	5.46241e-07	1.89404
EF-hand domain (C-terminal) containing 1	EFHC1	NM_018100	5.65816e-07	4.1281
tetratricopeptide repeat domain 39B	TTC39B	NM_152574	5.79757e-07	2.27315
egf-like module containing, mucin-like, hormone receptor-like 1	EMR1	NM_001974	5.9052e-07	2.41612
folate receptor 1 (adult)	FOLR1	NM_016730	6.77304e-07	3.19022
regulatory factor X, 3 (influences HLA class II expression)	RFX3	NM_134428	7.06915e-07	1.82118
brain-specific angiogenesis inhibitor 2	BAI2	NM_001703	7.16275e-07	2.243
amyloid beta (A4) precursor-like protein 1	APLP1	NM_001024807	9.41278e-07	2.44494
chromosome 15 open reading frame 27	C15orf27	NM_152335	9.6743e-07	2.10229
phosphatidylinositol-3,4,5-trisphosphate-dependent Rac exchange factor 1	PREX1	NM_020820	9.89063e-07	1.93709
trafficking protein particle complex 9	TRAPPC9	NM_031466	1.15488e-06	1.77195
potassium large conductance calcium-activated channel, subfamily M, beta member 4	KCNMB4	NM_014505	1.17377e-06	2.41684
IQ motif containing H	IQCH	NM_001031715	1.21436e-06	2.7532
exostoses (multiple) 1	EXT1	NM_000127	1.24061e-06	2.58145
isocitrate dehydrogenase 2 (NADP+), mitochondrial	IDH2	NM_002168	1.40596e-06	2.44482
Ras association (RalGDS/AF-6) domain family member 4	RASSF4	NM_032023	1.45999e-06	3.24002
DnaJ (Hsp40) homolog, subfamily C, member 1	DNAJC1	NM_022365	1.59633e-06	1.95377
lipid phosphate phosphatase-related protein type 2	LPPR2	NM_022737	1.62979e-06	1.64504
adaptor-related protein complex 2, alpha 1 subunit	AP2A1	NM_014203	1.66994e-06	1.82027
cingulin	CGN	NM_020770	1.74517e-06	3.22532
pleckstrin homology domain containing, family A member 6	PLEKHA6	NM_014935	1.7535e-06	2.65722
peroxisome proliferator-activated receptor gamma, coactivator 1 alpha	PPARGC1A	NM_013261	1.91563e-06	3.70463
receptor accessory protein 1	REEP1	NM_022912	2.01411e-06	3.92538
solute carrier family 17 (anion/sugar transporter), member 5	SLC17A5	NM_012434	2.13839e-06	1.7285
integrin, alpha 5 (fibronectin receptor, alpha polypeptide	ITGA5	NM_002205	2.16646e-06	1.71366
tetraspanin 15	TSPAN15	NM_012339	2.27172e-06	1.89453
LAUR domain containing 6	LYPD6	NM_194317	2.27746e-06	2.26455
Nsterile alpha and TIR motif containing 1	SARM1	NM_015077	2.4553e-06	1.81686
NIMA (never in mitosis gene a)- related kinase 9	NEK9	NM_033116	2.45795e-06	1.5887
mannosidase, alpha, class 2B, member 1	MAN2B1	NM_000528	2.50501e-06	1.51199
arrestin, beta 2	ARRB2	NM_004313	2.56499e-06	1.88966
insulin-like growth factor binding protein 3	IGFBP3	NM_001013398	2.99006e-06	2.60504
talin 2	TLN2	NM_015059	3.16438e-06	1.77612
serpin peptidase inhibitor, clade G (C1 inhibitor), member 1	SERPING1	NM_000062	3.17898e-06	2.59498
endonuclease domain containing 1	ENDOD1	NM_015036	3.18016e-06	1.82012
septin 6	SEPT6	NM_145799	3.87843e-06	1.37105
TIMP metallopeptidase inhibitor 3	TIMP3	NM_000362	3.89189e-06	1.78527
tubulointerstitial nephritis antigen-like 1	TINAGL1	NM_022164	4.07413e-06	3.26826
prosaposin	PSAP	NM_002778	4.33078e-06	1.67671
F-box and leucine-rich repeat protein 2	FBXL2	NM_012157	4.61496e-06	2.92863
glycerophosphodiester phosphodiesterase domain containing 3	GDPD3	NM_024307	4.69876e-06	1.58607
carnitine acetyltransferase	CRAT	NM_000755	5.04586e-06	1.92506
tetraspanin 13	TSPAN13	NM_014399	5.25433e-06	1.86992
mitogen-activated protein kinase kinase kinase kinase 2	MAP4K2	NM_004579	5.43904e-06	1.91775
pyroglutamyl-peptidase I	PGPEP1	NM_017712	5.52203e-06	2.44157
lactamase, beta	LACTB	NM_032857	5.68523e-06	2.25195
phospholipase C, gamma 2 (phosphatidylinositol-specific)	PLCG2	NM_002661	5.72568e-06	2.00215
solute carrier family 39 (zinc transporter), member 13	SLC39A13	NM_001128225	5.80881e-06	1.93396
cytoplasmic polyadenylation element binding protein	CPEB4	NM_030627	6.05822e-06	2.73632
dehydrogenase E1 and transketolase domain containing 1	DHTKD1	NM_018706	6.20505e-06	1.75075
tetratricopeptide repeat domain 38	TTC38	NM_017931	6.24371e-06	1.24776
microtubule-associated protein tau	MAPT	NM_016835	6.28838e-06	1.6334
SET and MYND domain containing 3	SMYD3	NM_022743	6.97679e-06	2.02434
periplakin	PPL	NM_002705	7.15361e-06	1.75022
ATPase, Ca++ transporting, plasma membrane 4	ATP2B4	NM_001001396	7.2619e-06	2.34557
phosphoglucomutase 2-like 1	PGM2L1	NM_173582	7.32657e-06	2.36554
zinc finger protein 449	ZNF449	NM_152695	7.7318e-06	1.6041
prenylcysteine oxidase 1 like	PCYOX1L	NM_024028	8.07911e-06	2.72324
acyl-Coenzyme A binding domain containing 4	ACBD4	NM_001135704	8.26207e-06	2.78401
cadherin 1, type 1, E-cadherin (epithelial)	CDH1	NM_004360	8.49293e-06	1.99213
WD repeat domain 79	WDR79	NM_018081	8.53788e-06	1.67664
guanine nucleotide binding protein (G protein), alpha activating activity polypeptide O	GNAO1	NM_020988	8.57761e-06	1.93557
PQ loop repeat containing 3	PQLC3	NM_152391	9.7939e-06	2.9696
ST3 beta-galactoside alpha-2,3-sialyltransferase 5	ST3GAL5	NM_003896	1.02224e-05	3.18412
olfactomedin-like 2A	OLFML2A	NM_182487	1.14304e-05	1.49064
KIAA0913	KIAA0913	NM_015037	1.16099e-05	1.41259
sterile alpha motif domain containing 12	SAMD12	NM_207506	1.20792e-05	2.78861
chromosome 10 open reading frame 140	C10orf140	NM_207371	1.23557e-05	1.54098
sodium channel, voltage-gated, type I, alpha subunit	SCN1A	NM_006920	1.25109e-05	2.99928
tripartite motif-containing 45	TRIM45	NM_025188	1.2694e-05	2.1495
tumor protein p53 inducible nuclear protein 1	TP53INP1	NM_033285	1.27536e-05	4.27012
coagulation factor II (thrombin) receptor	F2R	NM_001992	1.38989e-05	3.89127
non-metastatic cells 7, protein expressed in (nucleoside-diphosphate kinase)	NME7	NM_013330	1.40312e-05	2.77064
transforming growth factor, beta-induced, 68kDa	TGFBI	NM_000358	1.55731e-05	1.93333
ubiquitin-conjugating enzyme E2H (UBC8 homolog, yeast)	UBE2H	NM_003344	1.59258e-05	2.28675
A kinase (PRKA) anchor protein 13	AKAP13	NM_006738	1.67072e-05	2.48514
serine/threonine/tyrosine interacting-like 1	STYXL1	NM_016086	1.81931e-05	1.8806
bone morphogenetic protein 6	BMP6	NM_001718	1.86316e-05	1.73193
ATPase, Na+/K+ transporting, beta 2 polypeptide	ATP1B2	NM_001678	2.01509e-05	3.55052
dual specificity phosphatase 5	DUSP5	NM_004419	2.12597e-05	1.43011
nipsnap homolog 1 (C. elegans)	NIPSNAP1	NM_003634	2.19681e-05	1.75573
alkaline phosphatase, placental-like 2	ALPPL2	NM_031313	2.26987e-05	4.55031
carboxypeptidase A2 (pancreatic)	CPA2	NM_001869	2.444e-05	2.7387
myosin, heavy chain 10, non-muscle	MYH10	NM_005964	2.48539e-05	2.08033
sphingomyelin phosphodiesterase 1, acid lysosomal	SMPD1	NM_000543	2.58467e-05	1.87328
RASD family, member 2	RASD2	NM_014310	2.66317e-05	2.70649
serine incorporator 2	SERINC2	NM_178865	2.76226e-05	1.58181
glycerophosphodiester phosphodiesterase 1	GDE1	NM_016641	2.81183e-05	1.66983
secreted protein, acidic, cysteine-rich (osteonectin)	SPARC	NM_003118	2.91333e-05	2.10911
tyrosylprotein sulfotransferase 1	TPST1	NM_003596	3.19229e-05	2.13727
TOX high mobility group box family member 2	TOX2	NM_032883	3.29513e-05	1.75425
LAG1 homolog, ceramide synthase 5	LASS5	NM_147190	3.33148e-05	2.47618
zinc finger protein 354A	ZNF354A	NM_005649	3.45738e-05	2.06585
interleukin 17 receptor C	IL17RC	NM_153461	3.78268e-05	1.47376
atlastin GTPase 1	ATL1	NM_015915	3.94324e-05	1.7086
chromosome 22 open reading frame 29	C22orf29	NM_024627	4.00372e-05	1.48202
syntaxin binding protein 1	STXBP1	NM_003165	4.02368e-05	1.71138
zer-1 homolog (C. elegans)	ZER1	NM_006336	4.05901e-05	1.90175
cAMP responsive element binding protein 3-like 3	CREB3L3	NM_032607	4.20746e-05	4.19917
tudor domain containing 7	TDRD7	NM_014290	4.32521e-05	2.80165
occludin/ELL domain containing 1	OCEL1	NM_024578	4.71052e-05	1.64928
ATPase, H+ transporting, lysosomal 42kDa, V1 subunit	ATP6V1C2	NM_001039362	4.98056e-05	1.66653
transmembrane protein 175	TMEM175	NM_032326	5.04276e-05	1.36195
family with sequence similarity 129, member A	FAM129A	NM_052966	5.0498e-05	2.73748
tudor domain containing 6	TDRD6	NM_001010870	5.24132e-05	2.41653
pregnancy specific beta-1-glycoprotein 4	PSG4	NM_002780	5.2767e-05	3.26594
hypothetical LOC147664	FLJ32214	AK056776	5.3037e-05	1.87879
basal cell adhesion molecule (Lutheran blood group)	BCAM	NM_005581	5.34468e-05	1.89463
LIM homeobox 2	LHX2	NM_004789	5.37441e-05	3.00416
prolyl 4-hydroxylase, alpha polypeptide II	P4HA2	NM_004199	5.38978e-05	2.17147
leucine rich repeat containing 23	LRRC23	NM_001135217	5.43335e-05	2.30577
sirtuin (silent mating type information regulation 2 homolog) 4 (S. cerevisiae)	SIRT4	NM_012240	5.48332e-05	2.06097
connective tissue growth factor	CTGF	NM_001901	5.76071e-05	1.8907
TIMP metallopeptidase inhibitor 4	TIMP4	NM_003256	5.77836e-05	1.96956
glutamine-fructose-6-phosphate transaminase 2	GFPT2	NM_005110	6.26481e-05	2.59086
SLIT and NTRK-like family, member 6	SLITRK6	NM_032229	6.34393e-05	4.7674
amidohydrolase domain containing 1	AMDHD1	NM_152435	6.36088e-05	1.73864
integral membrane protein 2C	ITM2C	NM_030926	6.49688e-05	2.22579
HtrA serine peptidase 2	HTRA2	NM_013247	6.82178e-05	1.37293
semaphorin 7A, GPI membrane anchor	SEMA7A	NM_003612	6.86917e-05	1.74459
pleckstrin and Sec7 domain containing 3	PSD3	NM_015310	6.92813e-05	2.25502
major histocompatibility complex, class II, DM alpha	HLA-DMA	NM_006120	7.1184e-05	2.94361
similar to RIKEN cDNA 1110012D08	LOC440104	AY358778	7.69905e-05	1.73117
protein kinase N1	PKN1	NM_002741	7.96515e-05	1.81935
coenzyme Q10 homolog A (S. cerevisiae)	COQ10A	NM_144576	7.98279e-05	2.01312
profilin 2	PFN2	NM_053024	8.07704e-05	2.572
RUN domain containing 3A	RUNDC3A	NM_006695	8.94335e-05	2.47325
Rho GDP dissociation inhibitor (GDI) beta	ARHGDIB	NM_001175	9.23813e-05	5.0859
nucleoredoxin	NXN	NM_022463	9.28159e-05	1.5136
mutS homolog 5 (E. coli)	MSH5	NM_025259	9.99134e-05	2.06374
UDP-N-acetyl-alpha-D-galactosamine:polypeptide N-acetylgalactosaminyltransferase 10	GALNT10	NM_198321	0.000100292	1.62907
insulin induced gene 1	INSIG1	NM_198336	0.000104009	1.70423
transmembrane protein 110	TMEM110	NM_198563	0.000104216	1.80127
chromosome 10 open reading frame 54	C10orf54	NM_022153	0.000106255	2.34211
jun oncogene	JUN	NM_002228	0.000107982	2.87749
N-myc downstream regulated 1	NDRG1	NM_001135242	0.000108981	3.35124
unc-5 homolog B (C. elegans)	UNC5B	NM_170744	0.000110124	1.797
RAB3D, member RAS oncogene family	RAB3D	NM_004283	0.000119403	2.16274
phosphatidylinositol-5-phosphate 4-kinase, type II, alpha	PIP4K2A	NM_005028	0.000119659	1.93518
thrombospondin 1	THBS1	NM_003246	0.000132598	3.28966
mitogen-activated protein kinase kinase kinase 12	MAP3K12	NM_006301	0.000138908	2.23487
leucine-zipper-like transcription regulator 1	LZTR1	NM_006767	0.000139962	1.38311
3-hydroxymethyl-3-methylglutaryl-Coenzyme A lyase	HMGCL	NM_000191	0.000140708	2.15865
N tumor necrosis factor receptor superfamily, member 21	TNFRSF21	NM_014452	0.000141702	1.85411
WD repeat domain 65	WDR65	NM_152498	0.000143307	3.30051
kinesin-associated protein 3	KIFAP3	NM_014970	0.000145428	3.5781
grainyhead-like 1 (Drosophila)	GRHL1	NM_014552	0.000153195	1.71129
neogenin homolog 1 (chicken)	NEO1	NM_002499	0.000161675	1.85767
adaptor-related protein complex 3, delta 1 subunit	AP3D1	NM_003938	0.000162029	1.27669
ubiquitin specific peptidase 20	USP20	NM_006676	0.000162527	1.53864
cyclin-dependent kinase inhibitor 1A (p21, Cip1)	CDKN1A	NM_078467	0.000181129	3.59715
nuclear receptor binding protein 2	NRBP2	NM_178564	0.000181976	1.59368
peroxisomal biogenesis factor 1	PEX1	NM_000466	0.000186056	1.84826
GDP-mannose 4,6-dehydratase	GMDS	NM_001500	0.000198007	1.75576
Alternative spliced genes expression not changed
Gene assignment	Gene Symbol	RefSeq	p value alt-splicing
collagen, type V, alpha 3	COL5A3	NM_015719	3.70268e-39
calcium channel, voltage-dependent, P/Q type, alpha 1A subunit	CACNA1A	NM_001127221	2.43712e-35
potassium voltage-gated channel, KQT-like subfamily, member 2	KCNQ2	NM_172107	9.56969e-25
polycystic kidney disease 1-like 2	PKD1L2	NM_052892	3.24928e-23
BAI1-associated protein 3	BAIAP3	NM_003933	1.85419e-21
MADD domain containing 1C	DENND1C	NM_024898	1.38755e-19
LIM domain and actin binding 1	LIMA1	NM_001113546	2.24085e-19
G protein-coupled receptor 124	GPR124	NM_032777	2.723e-19
calcium channel, voltage-dependent, T type, alpha 1H subunit	CACNA1H	NM_021098	4.58597e-19
myosin light chain kinase	MYLK	NM_053025	1.2519e-17
torsin A interacting protein 1	TOR1AIP1	NM_015602	1.7073e-15
Rho GTPase activating protein 8	ARHGAP8	NM_001017526	4.402e-15
potassium voltage-gated channel, subfamily H (eag-related)	KCNH3	NM_012284	5.70367e-15
dynamin 1	DNM1	NM_004408	2.24392e-14
CD19 molecule	CD19	NM_001770	3.94911e-14
SH3 and PX domains 2A	SH3PXD2A	NM_014631	6.55251e-14
collagen, type VI, alpha 1	COL6A1	NM_001848	6.6256e-14
chromosome 1 open reading frame 225	C1orf225	NM_001013642	1.01404e-13
hydroxysteroid (11-beta) dehydrogenase 1-like	HSD11B1L	NM_198706	1.23279e-13
alpha-kinase 2	ALPK2	NM_052947	1.24742e-13
KIAA1324	KIAA1324	NM_020775	1.87377e-13
nestin	NES	NM_006617	2.32337e-13
ryanodine receptor 1 (skeletal)	RYR1	NM_000540	3.06037e-13
vinculin	VCL	NM_014000	4.1529e-13
mannosidase, alpha, class 1C, member 1	MAN1C1	NM_020379	6.21055e-13
diacylglycerol kinase, alpha 80kDa	DGKA	NM_201444	6.94923e-13
chromosome 17 open reading frame 28	C17orf28	NM_030630	7.94688e-13
RhoA/RAC/CDC42 exchange factor	GEFT	NM_001111270	8.82218e-13
dapper, antagonist of beta-catenin, homolog 3 (Xenopus laevis)	DACT3	NM_145056	1.64087e-12
basigin (Ok blood group)	BSG	NM_001728	4.18728e-12
FCH and double SH3 domains 1	FCHSD1	NM_033449	6.50804e-12
interleukin 21 receptor	IL21R	NM_181078	2.70217e-11
myopalladin	MYPN	NM_032578	3.31849e-11
sodium channel, voltage-gated, type IV, alpha subunit	SCN4A	NM_000334	4.43241e-11
integrin, beta 4	ITGB4	NM_000213	6.05893e-11
leucine rich repeat containing 15	LRRC15	NM_001135057	7.57304e-11
collagen, type XVIII, alpha 1	COL18A1	NM_130444	1.44953e-10
rho/rac guanine nucleotide exchange factor (GEF) 18	ARHGEF18	NM_015318	1.82801e-10
coronin 6	CORO6	NM_032854	1.9678e-10
G protein-coupled receptor 133	GPR133	NM_198827	1.9781e-10
transient receptor potential cation channel, subfamily V, member 2	TRPV2	NM_016113	4.31181e-10
poly(rC) binding protein 4	PCBP4	NM_020418	4.79543e-10
desmin	DES	NM_001927	4.92817e-10
protein kinase C, gamma	PRKCG	NM_002739	5.02104e-10
LIM and cysteine-rich domains 1	LMCD1	NM_014583	7.85611e-10
EF-hand domain family, member D1	EFHD1	NM_025202	9.87402e-10
ectonucleoside triphosphate diphosphohydrolase 2	ENTPD2	NM_203468	1.28097e-09
hypothetical protein FLJ35220	FLJ35220	NM_173627	1.41205e-09
Janus kinase 3 (a protein tyrosine kinase, leukocyte)	JAK3	NM_000215	1.50381e-09
matrix metallopeptidase 17 (membrane-inserted)	MMP17	NM_016155	1.81576e-09
chromosome 6 open reading frame 89	C6orf89	NM_152734	3.6688e-09
regulating synaptic membrane exocytosis 3	RIMS3	NM_014747	4.10966e-09
fatty acid 2-hydroxylase	FA2H	NM_024306	4.7895e-09
ring finger protein 167	RNF167	NM_015528	5.91409e-09
septin 9	SEPT9	NM_006640	9.61684e-09
phosphodiesterase 2A, cGMP-stimulated	PDE2A	NM_002599	1.26646e-08
membrane protein, palmitoylated 7 (MAGUK p55 subfamily member 7)	MPP7	NM_173496	1.30898e-08
centromere protein F, 350/400ka (mitosin)	CENPF	NM_016343	1.66573e-08
WD repeat domain 64	WDR64	NM_144625	1.6855e-08
espin	ESPN	NM_031475	2.00539e-08
chromosome 19 open reading frame 51	C19orf51	NM_178837	2.11145e-08
dermokine	DMKN	NM_033317	2.20259e-08
solute carrier family 44, member 4	SLC44A4	NM_025257	2.8534e-08
solute carrier family 5 (sodium iodide symporter), member 5	SLC5A5	NM_000453	3.05132e-08
kinesin family member 12	KIF12	NM_138424	3.52734e-08
epidermal growth factor receptor pathway substrate 15-like 1	EPS15L1	NM_021235	3.85242e-08
solute carrier family 2 (facilitated glucose transporter), member 7	SLC2A7	NM_207420	4.39887e-08
kallikrein 1	KLK1	NM_002257	4.8602e-08
kinesin family member 13B	KIF13B	NM_015254	5.0595e-08
phospholipase C, delta 1	PLCD1	NR_024071	5.65951e-08
ATPase, Ca++ transporting, ubiquitous	ATP2A3	NM_174954	5.7664e-08
death-associated protein kinase 1	DAPK1	NM_004938	5.8037e-08
kinase non-catalytic C-lobe domain (KIND) containing 1	KNDC1	NM_152643	5.94327e-08
C2 calcium-dependent domain containing 3	C2CD3	NM_015531	5.99929e-08
matrix metallopeptidase 7 (matrilysin, uterine)	MMP7	NM_002423	6.42588e-08
acyl-Coenzyme A dehydrogenase family, member 11	ACAD11	NM_032169	7.04416e-08
carnitine palmitoyltransferase 1C	CPT1C	NM_001136052	7.2723e-08
histone cluster 1, H2ag	HIST1H2AG	NM_021064	7.42082e-08
v-akt murine thymoma viral oncogene homolog 3 (protein kinase B, gamma)	AKT3	NM_181690	8.2926e-08
protocadherin 1	PCDH1	NM_032420	8.6468e-08
phospholipase C, eta 2	PLCH2	NM_014638	9.68891e-08
TBC1 (tre-2/USP6, BUB2, cdc16) domain family, member 1	TBC1D1	NM_015173	1.0067e-07
laminin, gamma 2	LAMC2	NM_005562	1.10555e-07
family with sequence similarity 134, member C	FAM134C	BC049370	1.13003e-07
peripherin	PRPH	NM_006262	1.13222e-07
ATP-binding cassette, sub-family A (ABC1), member 7	ABCA7	NM_019112	1.20191e-07
protein kinase C, eta	PRKCH	NM_006255	1.23899e-07
septin 2	SEPT2	NM_001008491	1.41805e-07
microtubule affinity-regulating kinase 4	MARK4	NM_031417	1.53513e-07
G protein-coupled receptor 176	GPR176	NM_007223	1.71482e-07
solute carrier family 25 (mitochondrial carrier; dicarboxylate transporter), member 10	SLC25A10	NM_012140	2.0073e-07
vacuolar protein sorting 13 homolog B (yeast)	VPS13B	NM_017890	2.02856e-07
acyl-CoA thioesterase 7	ACOT7	NM_007274	2.04424e-07
inositol 1,4,5-triphosphate receptor, type 1	ITPR1	NM_001099952	2.16961e-07
mitofusin 2	MFN2	NM_014874	2.19121e-07
SWI/SNF related, matrix associated, actin dependent regulator of chromatin, subfamily d, member 3	SMARCD3	NM_001003802	2.47783e-07
syntrophin, alpha 1 (dystrophin-associated protein A1, 59kDa, acidic component)	SNTA1	NM_003098	2.5035e-07
otoferlin	OTOF	NM_194248	2.53845e-07
single-stranded DNA binding protein 2	SSBP2	NM_012446	2.62773e-07
homeobox C10	HOXC10	NM_017409	2.69758e-07
polymerase (RNA) II (DNA directed) polypeptide A, 220kDa	POLR2A	NM_000937	3.29048e-07
radial spoke 3 homolog (Chlamydomonas)	RSPH3	NM_031924	3.41238e-07
actin binding LIM protein family, member 2	ABLIM2	NM_001130083	3.53103e-07
KIAA1797	KIAA1797	NM_017794	3.68607e-07
FYVE, RhoGEF and PH domain containing 3	FGD3	NM_001083536	3.71796e-07
phenylalanyl-tRNA synthetase, alpha subunit	FARSA	NM_004461	3.78183e-07
complement factor D (adipsin)	CFD	NM_001928	3.80048e-07
regulator of G-protein signaling 7	RGS7	NM_002924	3.94039e-07
PRP40 pre-mRNA processing factor 40 homolog B (S. cerevisiae)	PRPF40B	NM_012272	4.45772e-07
neuro-oncological ventral antigen 2	NOVA2	NM_002516	4.63774e-07
regulatory factor X-associated ankyrin-containing protein	RFXANK	NM_003721	5.1965e-07
phosphatidylinositol-4-phosphate 5-kinase-like 1	PIP5KL1	NM_001135219	6.0402e-07
H1 histone family, member 0	H1F0	NM_005318	6.04234e-07
adrenergic, beta-2-, receptor, surface	ADRB2	NM_000024	6.14513e-07
mannosidase, alpha, class 1A, member 1	MAN1A1	NM_005907	6.54949e-07
telomeric repeat binding factor 2	TERF2	NM_005652	7.00103e-07
ADP-ribosylation factor-like 4C	ARL4C	NM_005737	7.03552e-07
family with sequence similarity 107, member B	FAM107B	BC064407	7.09434e-07
nuclear receptor coactivator 7	NCOA7	NM_181782	7.36912e-07
ATP-binding cassette, sub-family B (MDR/TAP), member 9	ABCB9	NM_019625	7.48594e-07
leucine rich repeat containing 20	LRRC20	NM_207119	7.49244e-07
butyrophilin, subfamily 2, member A2	BTN2A2	NM_006995	7.65139e-07
allograft inflammatory factor 1-like	AIF1L	NM_031426	7.6538e-07
KIAA0467	KIAA0467	BC151232	8.22111e-07
piwi-like 2 (Drosophila)	PIWIL2	NM_001135721	8.29359e-07
NDRG family member 4	NDRG4	NM_001130487	9.39839e-07
myotubularin related protein 11	MTMR11	NM_181873	1.00878e-06
ras homolog gene family, member C	RHOC	NM_175744	1.01297e-06
brain-derived neurotrophic factor	BDNF	NM_170732	1.03694e-06
cysteinyl-tRNA synthetase	CARS	NM_001014438	1.05207e-06
NADH dehydrogenase (ubiquinone) flavoprotein 1, 51kDa	NDUFV1	NM_007103	1.12005e-06
testis expressed 2	TEX2	NM_018469	1.14198e-06
small nuclear ribonucleoprotein 25kDa (U11/U12)	SNRNP25	NM_024571	1.18236e-06
Tctex1 domain containing 2	TCTEX1D2	NM_152773	1.27501e-06
promyelocytic leukemia	PML	NM_033240	1.40636e-06
von Willebrand factor A domain containing 5A	VWA5A	NM_001130142	1.41402e-06
histone deacetylase 6	HDAC6	NM_006044	1.43799e-06
breast carcinoma amplified sequence 4	BCAS4	NM_017843	1.48505e-06
mitogen-activated protein kinase 8 interacting protein 1	MAPK8IP1	NM_005456	1.57612e-06
adenosine monophosphate deaminase 2 (isoform L)	AMPD2	NM_004037	1.63934e-06
galactose-3-O-sulfotransferase 1	GAL3ST1	NM_004861	1.66181e-06
ArfGAP with coiled-coil, ankyrin repeat and PH domains 3	ACAP3	NM_030649	1.68843e-06
mitogen-activated protein kinase kinase 6	MAP2K6	NM_002758	2.02347e-06
cAMP responsive element binding protein 3-like 1	CREB3L1	NM_052854	2.07166e-06
serine/threonine kinase 32C	STK32C	NM_173575	2.26889e-06
protein tyrosine phosphatase, receptor type, U	PTPRU	NM_005704	2.47273e-06
XRCC6 binding protein 1	XRCC6BP1	NM_033276	2.56844e-06
pyridoxamine 5'-phosphate oxidase	PNPO	NM_018129	2.76736e-06
elongation factor Tu GTP binding domain containing 2	EFTUD2	NM_004247	2.84869e-06
bassoon (presynaptic cytomatrix protein)	BSN	NM_003458	2.99804e-06
GREB1 protein	GREB1	NM_014668	3.24247e-06
EMI domain containing 2	EMID2	NM_133457	3.41182e-06
activating signal cointegrator 1 complex subunit 1	ASCC1	NM_015947	3.54293e-06
cold shock domain containing E1, RNA-binding	CSDE1	NM_001130523	4.31148e-06
WD repeat domain 78	WDR78	NM_024763	4.62414e-06
myosin, heavy chain 14	MYH14	NM_001077186	4.63502e-06
zinc finger, DHHC-type containing 1	ZDHHC1	NM_013304	4.86283e-06
WD repeat domain 69	WDR69	NM_178821	5.07244e-06
suppression of tumorigenicity 7	ST7	NM_021908	5.11477e-06
solute carrier family 37 (glucose-6-phosphate transporter), member 4	SLC37A4	NM_001467	5.12901e-06
G protein-coupled receptor 161	GPR161	NM_153832	5.15796e-06
paxillin	PXN	NM_001080855	5.16993e-06
tumor protein p53 inducible nuclear protein 2	TP53INP2	NM_021202	5.30095e-06
transmembrane and coiled-coil domain family 2	TMCC2	NM_014858	5.3856e-06
cyclic nucleotide gated channel beta 1	CNGB1	NM_001297	5.85154e-06
hemicentin 1	HMCN1	NM_031935	5.87855e-06
F-box protein 8	FBXO8	NM_012180	5.92658e-06
mex-3 homolog D (C. elegans)	MEX3D	NM_203304	6.01879e-06
protein tyrosine phosphatase, non-receptor type 6	PTPN6	NM_080549	6.26969e-06
RAB8B, member RAS oncogene family	RAB8B	NM_016530	6.29476e-06
fucosyltransferase 4 (alpha (1,3) fucosyltransferase, myeloid-specific)	FUT4	NM_002033	6.5197e-06
OTU domain containing 7A	OTUD7A	NM_130901	6.61715e-06
quiescin Q6 sulfhydryl oxidase 1	QSOX1	NM_002826	7.03422e-06
CASK interacting protein 2	CASKIN2	NM_020753	7.1508e-06
ORM1-like 3 (S. cerevisiae)	ORMDL3	NM_139280	7.82929e-06
discs, large (Drosophila) homolog-associated protein 4	DLGAP4	NM_014902	7.8656e-06
tripartite motif-containing 15	TRIM15	NM_033229	7.97023e-06
cytochrome c oxidase subunit VIb polypeptide 2 (testis)	COX6B2	NM_144613	8.16625e-06
F-box protein 44	FBXO44	NM_001014765	8.43657e-06
intraflagellar transport 122 homolog (Chlamydomonas)	IFT122	NM_052985	8.49036e-06
non-specific cytotoxic cell receptor protein 1 homolog (zebrafish)	NCCRP1	NM_001001414	8.83273e-06
disabled homolog 1 (Drosophila)	DAB1	NM_021080	8.92359e-06
leucine zipper protein 1	LUZP1	NM_033631	9.09807e-06
F-box and leucine-rich repeat protein 11	FBXL11	NM_012308	9.28251e-06
dystrophin	DMD	NM_000109	9.49425e-06
G protein pathway suppressor 1	GPS1	NM_212492	9.52042e-06
KIAA1244	KIAA1244	NM_020340	9.62715e-06
pleckstrin homology domain containing, family G (with RhoGef domain) member 5	PLEKHG5	NM_198681	1.06425e-05
sortilin 1	SORT1	NM_002959	1.0744e-05
huntingtin	HTT	NM_002111	1.1287e-05
neurturin	NRTN	NM_004558	1.12897e-05
solute carrier family 2 (facilitated glucose transporter), member 14	SLC2A14	NM_153449	1.20581e-05
hyperpolarization activated cyclic nucleotide-gated potassium channel 4	HCN4	NM_005477	1.21984e-05
chromosome 11 open reading frame 66	C11orf66	NM_145017	1.22891e-05
sparc/osteonectin, cwcv and kazal-like domains proteoglycan (testican) 2	SPOCK2	NM_014767	1.27403e-05
porcupine homolog (Drosophila)	PORCN	NM_022825	1.32476e-05
UDP-glucose pyrophosphorylase 2	UGP2	NM_001001521	1.3842e-05
guanidinoacetate N-methyltransferase	GAMT	NM_138924	1.41077e-05
endoplasmic reticulum to nucleus signaling 1	ERN1	NM_001433	1.44276e-05
peptidylprolyl cis/trans isomerase, NIMA-interacting 1	PIN1	NM_006221	1.47713e-05
hepatoma-derived growth factor-related protein 2	HDGF2	NM_001001520	1.48329e-05
DEAH (Asp-Glu-Ala-His) box polypeptide 8	DHX8	NM_004941	1.52074e-05
dynein, axonemal, heavy chain 7	DNAH7	NM_018897	1.52326e-05
neuralized homolog (Drosophila)	NEURL	NM_004210	1.54059e-05
RAS-like, family 11, member A	RASL11A	NM_206827	1.57098e-05
dynein, cytoplasmic 1, heavy chain 1	DYNC1H1	NM_001376	1.61007e-05
B-cell CLL/lymphoma 6	BCL6	NM_001706	1.64112e-05
interleukin 17 receptor E	IL17RE	NM_153480	1.68531e-05
ubiquitin-conjugating enzyme E2W (putative)	UBE2W	NM_001001481	1.71529e-05
spectrin, beta, non-erythrocytic 5	SPTBN5	NM_016642	1.71903e-05
zinc finger and BTB domain containing 4	ZBTB4	NM_020899	1.75779e-05
peroxisome proliferator-activated receptor gamma	PPARG	NM_138712	1.75832e-05
tight junction protein 1 (zona occludens 1)	TJP1	NM_003257	1.79001e-05
unc-45 homolog A (C. elegans)	UNC45A	NM_001039675	1.82476e-05
phosphatidylinositol 4-kinase type 2 alpha	PI4K2A	NM_018425	1.8325e-05
annexin A9	ANXA9	NM_003568	1.84492e-05
nucleotide binding protein 2 (MinD homolog, E. coli)	NUBP2	NM_012225	1.96119e-05
hephaestin	HEPH	NM_138737	2.05242e-05
StAR-related lipid transfer (START) domain containing 7	STARD7	NM_020151	2.05912e-05
inositol monophosphatase domain containing 1	IMPAD1	NM_017813	2.07935e-05
apoptosis-inducing, TAF9-like domain 1	APITD1	NM_198544	2.12677e-05
activin A receptor type II-like 1	ACVRL1	NM_000020	2.13486e-05
ataxia, cerebellar, Cayman type	ATCAY	NM_033064	2.31384e-05
solute carrier family 12 (sodium/potassium/chloride transporters), member 2	SLC12A2	NM_001046	2.33445e-05
deleted in liver cancer 1	DLC1	NM_182643	2.56838e-05
integrin alpha FG-GAP repeat containing 2	ITFG2	NM_018463	2.60484e-05
adenovirus E1B 19kDa interacting protein 3-like	BNIP3L	NM_004331	2.91252e-05
ORM1-like 2 (S. cerevisiae)	ORMDL2	NM_014182	2.97183e-05
glutaminase	GLS	NM_014905	2.98869e-05
RELT-like 2	RELL2	NM_173828	3.01832e-05
chemokine (C-C motif) ligand 26	CCL26	NM_006072	3.03978e-05
integral membrane protein 2B	ITM2B	NM_021999	3.08817e-05
sideroflexin 3	SFXN3	NM_030971	3.11162e-05
nitric oxide synthase interacting protein	NOSIP	NM_015953	3.13038e-05
ERBB receptor feedback inhibitor 1	ERRFI1	NM_018948	3.14031e-05
major vault protein	MVP	NM_017458	3.14902e-05
ELOVL family member 5, elongation of long chain fatty acids (FEN1/Elo2, SUR4/Elo3-like, yeast)	ELOVL5	NM_021814	3.15092e-05
schlafen family member 5	SLFN5	NM_144975	3.27092e-05
acyl-CoA synthetase medium-chain family member 3	ACSM3	NM_005622	3.38663e-05
fibroblast growth factor receptor 2	FGFR2	NM_000141	3.43364e-05
glutathione S-transferase alpha 4	GSTA4	NM_001512	3.43853e-05
kinesin family member 3C	KIF3C	NM_002254	3.44353e-05
DMRT-like family A1	DMRTA1	NM_022160	3.54487e-05
ST6 (alpha-N-acetyl-neuraminyl-2,3-beta-galactosyl-1,3)-N-acetylgalactosaminide alpha-2,6-sialyltransferase 2	ST6GALNAC2	NM_006456	3.60651e-05
hydroxysteroid dehydrogenase like 2	HSDL2	NM_032303	3.68066e-05
cardiotrophin-like cytokine factor 1	CLCF1	NM_013246	3.7159e-05
chromosome 1 open reading frame 59	C1orf59	NM_144584	3.84966e-05
angiopoietin-like 4	ANGPTL4	NM_139314	3.99479e-05
cyclin-dependent kinase inhibitor 1C (p57, Kip2)	CDKN1C	NM_000076	4.01924e-05
Usher syndrome 1C (autosomal recessive, severe)	USH1C	NM_153676	4.10573e-05
serpin peptidase inhibitor, clade F (alpha-2 antiplasmin, pigment epithelium derived factor), member 1	SERPINF1	NM_002615	4.29918e-05
protein tyrosine phosphatase, receptor type, H	PTPRH	NM_002842	4.32562e-05
Sp2 transcription facto	SP2	NM_003110	4.41216e-05
pre-B-cell leukemia homeobox interacting protein 1	PBXIP1	NM_020524	4.50019e-05
CDP-diacylglycerol--inositol 3-phosphatidyltransferase (phosphatidylinositol synthase)	CDIPT	NM_006319	4.69857e-05
histone cluster 1, H2bn	HIST1H2BN	NM_003520	4.70625e-05
peroxisomal biogenesis factor 16	PEX16	NM_004813	4.73348e-05
phosphorylase, glycogen; brain	PYGB	NM_002862	4.74066e-05
dicarbonyl/L-xylulose reductase	DCXR	NM_016286	4.74412e-05
zinc finger, MYM-type 6	ZMYM6	NM_007167	4.87645e-05
synaptotagmin XI	SYT11	NM_152280	4.97575e-05
inositol polyphosphate-4-phosphatase, type II, 105kDa	INPP4B	NM_003866	5.29339e-05
MLX interacting protein-like	MLXIPL	NM_032951	5.56416e-05
deoxyguanosine kinase	DGUOK	NM_080916	5.7087e-05
pleckstrin homology domain containing, family B (evectins) member 1	PLEKHB1	NM_021200	5.78351e-05
WD repeat domain, phosphoinositide interacting 2	WIPI2	NM_015610	5.80788e-05
cathepsin H	CTSH	NM_004390	5.83489e-05
small nuclear ribonucleoprotein D3 polypeptide 18kDa	SNRPD3	NM_004175	5.89536e-05
signal-induced proliferation-associated 1	SIPA1	NM_153253	5.92161e-05
lactate dehydrogenase D	LDHD	NM_153486	6.08334e-05
inhibitor of kappa light polypeptide gene enhancer in B-cells, kinase gamma	IKBKG	NM_001099857	6.1541e-05
calcium homeostasis modulator 3	CALHM3	NM_001129742	6.33809e-05
histone cluster 1, H2bj	HIST1H2BJ	NM_021058	6.33977e-05
deoxyribonuclease I-like 1	DNASE1L1	NM_001009932	6.36945e-05
receptor tyrosine kinase-like orphan receptor 1	ROR1	NM_005012	6.41576e-05
La ribonucleoprotein domain family, member 6	LARP6	NM_018357	6.43404e-05
NCK interacting protein with SH3 domain	NCKIPSD	NM_016453	6.60624e-05
trinucleotide repeat containing 6B	TNRC6B	NM_001024843	6.71087e-05
ras-related C3 botulinum toxin substrate 2 (rho family, small GTP binding protein Rac2)	RAC2	NM_002872	6.8326e-05
regulator of G-protein signaling 14	RGS14	NM_006480	6.98421e-05
microtubule associated serine/threonine kinase 1	MAST1	NM_014975	7.26079e-05
required for meiotic nuclear division 1 homolog (S. cerevisiae)	RMND1	NM_017909	7.26199e-05
transcription factor 7-like 1 (T-cell specific, HMG-box)	TCF7L1	NM_031283	7.36197e-05
fatty acid binding protein 2, intestinal	FABP2	NM_000134	7.37693e-05
immunoglobulin (CD79A) binding protein 1	IGBP1	NM_001551	7.45178e-05
cell cycle associated protein 1	CAPRIN1	NM_005898	7.58085e-05
neurobeachin-like 1	NBEAL1	BC132950	7.97897e-05
Yip1 domain family, member 3	YIPF3	NM_015388	8.14977e-05
alanyl-tRNA synthetase domain containing 1	AARSD1	NM_025267	8.25528e-05
cell division cycle 123 homolog (S. cerevisiae)	CDC123	NM_006023	8.26588e-05
phosphorylase kinase, alpha 2 (liver)	PHKA2	NM_000292	8.30009e-05
splicing factor, arginine/serine-rich 10 (transformer 2 homolog, Drosophila)	SFRS10	NM_004593	8.62083e-05
neurogranin (protein kinase C substrate, RC3)	NRGN	NM_006176	8.82593e-05
KN motif and ankyrin repeat domains 1	KANK1	NM_153186	8.94908e-05
gamma-aminobutyric acid (GABA) B receptor, 1	GABBR1	NM_001470	9.05245e-05
phosphodiesterase 4C, cAMP-specific (phosphodiesterase E1 dunce homolog, Drosophila)	PDE4C	NM_000923	9.1569e-05
G protein-coupled receptor 143	GPR143	NM_000273	9.16709e-05
protein tyrosine phosphatase, receptor type, A	PTPRA	NM_002836	9.29091e-05
RCAN family member 3	RCAN3	NM_013441	9.65414e-05
Meis homeobox 3	MEIS3	NM_020160	0.000101715
tumor necrosis factor receptor superfamily, member 9	TNFRSF9	NM_001561	0.000102058
centrosomal protein 170kDa	CEP170	NM_014812	0.000102558
interleukin 17 receptor E-like	IL17REL	NM_001001694	0.00010458
POU class 3 homeobox 2	POU3F2	NM_005604	0.000105592
ATP/GTP binding protein 1	AGTPBP1	NM_015239	0.000107391
chromosome 20 open reading frame 12	C20orf12	NM_001099407	0.000107399
Sec61 alpha 2 subunit (S. cerevisiae)	SEC61A2	NM_018144	0.000109318
arginine-glutamic acid dipeptide (RE) repeats	RERE	NM_012102	0.00011665
SH3KBP1 binding protein 1	SHKBP1	NM_138392	0.000117125
hypothetical protein LOC255783	LOC255783	NM_178511	0.000118577
leucine rich repeat containing 1	LRRC1	NM_018214	0.000120677
NPC1 (Niemann-Pick disease, type C1, gene)-like 1	NPC1L1	NM_013389	0.000126301
collagen, type V, alpha 1	COL5A1	NM_000093	0.000129998
progestin and adipoQ receptor family member V	PAQR5	NM_001104554	0.000130279
replication protein A3, 14kDa	RPA3	NM_002947	0.000132633
ornithine decarboxylase 1	ODC1	NM_002539	0.000133387
non-protein coding RNA 82	NCRNA00082	AY254217	0.00013374
phosphatidylinositol-4-phosphate 5-kinase, type I, gamma	PIP5K1C	NM_012398	0.000134091
myocyte enhancer factor 2B	MEF2B	NM_001134795	0.000134916
major histocompatibility complex, class II, DM beta	HLA-DMB	NM_002118	0.000137121
N-acylsphingosine amidohydrolase (acid ceramidase) 1	ASAH1	NM_177924	0.000139844
non-protein coding RNA 94	NCRNA00094	NR_015427	0.000141509
nuclear receptor subfamily 4, group A, member 1	NR4A1	NM_002135	0.000147975
mitochondrial ribosomal protein L43	MRPL43	NM_176794	0.000156689
AF4/FMR2 family, member 1	AFF1	NM_005935	0.000157234
NADH dehydrogenase (ubiquinone) 1 alpha subcomplex, 6, 14kDa	NDUFA6	NM_002490	0.000159597
tubulin polymerization promoting protein	TPPP	NM_007030	0.000159768
neurexophilin 4	NXPH4	NM_007224	0.000166127
CUG triplet repeat, RNA binding protein 1	CUGBP1	NM_006560	0.000167954
xeroderma pigmentosum, complementation group C	XPC	NM_004628	0.000172585
chromosome 12 open reading frame 47	C12orf47	AF229831	0.000175586
zinc finger protein 42 homolog (mouse)	ZFP42	NM_174900	0.00018223
ankyrin repeat domain 13A	ANKRD13A	NM_033121	0.000182445
CDK5 regulatory subunit associated protein 3	CDK5RAP3	NM_176096	0.000188116
solute carrier family 44, member 3	SLC44A3	NM_001114106	0.00019029
family with sequence similarity 40, member B	FAM40B	NM_020704	0.000190584
activated leukocyte cell adhesion molecule	ALCAM	NM_001627	0.00019466
chromosome 14 open reading frame 50	C14orf50	BC068989	0.00019628
distal-less homeobox 4	DLX4	NM_138281	0.000197542
adrenomedullin	ADM	NM_001124	0.000198871
zinc finger protein 70	ZNF70	NM_021916	0.000200105
family with sequence similarity 70, member B	FAM70B	NM_182614	0.000200435
